# Supplementary material for: Forecasting Strong Subsequent Earthquakes in Greece with the Machine Learning Algorithm NESTORE
Source: Entropy (Basel). 2023 May 13;25(5):797. doi: 10.3390/e25050797 (PMC10217232; doi:10.3390/e25050797)
Supplement: Supplementary file 1 [file entropy-25-00797-s001.zip]

Archive with 1 entries (1 files):
- entropy-2358449-supplementary.pdf
